# Supplementary material for: Characterization and Optimization of Cellulose-Degrading Bacteria Isolated from Fecal Samples of Elaphurus davidianus Through Response Surface Methodology
Source: Microorganisms. 2025 Feb 6;13(2):348. doi: 10.3390/microorganisms13020348 (PMC11858180; doi:10.3390/microorganisms13020348)
Supplement: Supplementary file 1 [file microorganisms-13-00348-s001.zip]

Archive with 1 entries (1 files):
- microorganisms-3222711-supplementary.pdf
